# Supplementary material for: Vulnerability Predictors of Post-Vaccine SARS-CoV-2 Infection and Disease—Empirical Evidence from a Large Population-Based Italian Platform
Source: Vaccines (Basel). 2022 May 26;10(6):845. doi: 10.3390/vaccines10060845 (PMC9230065; doi:10.3390/vaccines10060845)
Supplement: Supplementary file 1 [file vaccines-10-00845-s001.zip]

Archive with 1 entries (1 files):
- vaccines-1709901-supplementary.pdf
